# Supplementary material for: Membrane Protein Bcest Is Involved in Hyphal Growth, Virulence and Stress Tolerance of Botrytis cinerea
Source: Microorganisms. 2023 May 6;11(5):1225. doi: 10.3390/microorganisms11051225 (PMC10221684; doi:10.3390/microorganisms11051225)
Supplement: Supplementary file 1 [file microorganisms-11-01225-s001.zip]

Archive with 6 entries (6 files):
- Figure S1-GO functional classification of añBcest transcriptome DEGs.tif
- Figure S2-KEGG enrichment analysis bubble diagram of the añBcest transcriptome.tif
- Table S1  Oligonucleotide primers used in this study.pdf
- Table S2  The Mapping statistics in Transcriptome analyses.xlsx
- Table S3  List of all DEGs in transcriptome analyses.xlsx
- Table S4  Genes and primers used for qRT-PCR.XLSX
