# Supplementary material for: Membrane Protein Bcest Is Involved in Hyphal Growth, Virulence and Stress Tolerance of Botrytis cinerea
Source: Microorganisms. 2023 May 6;11(5):1225. doi: 10.3390/microorganisms11051225 (PMC10221684; doi:10.3390/microorganisms11051225)
Supplement: Supplementary file 1 [file microorganisms-11-01225-s001.zip › Table S2 The Mapping statistics in Transcriptome analyses.xlsx]

## Sheet: MapStat
Sample name	Clean reads	Total mapped	Multiple mapped	Uniquely mapped	Read-1	Read-2	Reads map to '+'	Reads map to '-'	Non-splice reads	Splice reads
B05.10_1	41002332	39451880 (96.22%)	91256 (0.22%)	39360624 (96%)	19680312 (48%)	19680312 (48%)	19680312 (48%)	19680312 (48%)	28715862 (70.03%)	10644762 (25.96%)
B05.10_2	38214062	37186246 (97.31%)	95726 (0.25%)	37090520 (97.06%)	18545260 (48.53%)	18545260 (48.53%)	18545260 (48.53%)	18545260 (48.53%)	28173383 (73.73%)	8917137 (23.33%)
B05.10_3	43598490	42512238 (97.51%)	111866 (0.26%)	42400372 (97.25%)	21200186 (48.63%)	21200186 (48.63%)	21200186 (48.63%)	21200186 (48.63%)	32182648 (73.82%)	10217724 (23.44%)
Bcest_1	44480030	43095460 (96.89%)	109606 (0.25%)	42985854 (96.64%)	21492927 (48.32%)	21492927 (48.32%)	21492927 (48.32%)	21492927 (48.32%)	32023788 (72%)	10962066 (24.64%)
Bcest_2	48016178	47032626 (97.95%)	103296 (0.22%)	46929330 (97.74%)	23464665 (48.87%)	23464665 (48.87%)	23464665 (48.87%)	23464665 (48.87%)	32728587 (68.16%)	14200743 (29.57%)
Bcest_3	48026716	46989278 (97.84%)	115158 (0.24%)	46874120 (97.6%)	23437060 (48.8%)	23437060 (48.8%)	23437060 (48.8%)	23437060 (48.8%)	33587403 (69.93%)	13286717 (27.67%)
