# Supplementary material for: Membrane Protein Bcest Is Involved in Hyphal Growth, Virulence and Stress Tolerance of Botrytis cinerea
Source: Microorganisms. 2023 May 6;11(5):1225. doi: 10.3390/microorganisms11051225 (PMC10221684; doi:10.3390/microorganisms11051225)
Supplement: Supplementary file 1 [file microorganisms-11-01225-s001.zip › Table S3 List of all DEGs in transcriptome analyses.xlsx]

## Sheet: BcestvsB05_10.DEG
Gene_id	readcount_Bcest	readcount_B05_10	log2FoldChange	pval	padj	chromosome	start	end	length	gene_name	product
Novel00055	21428.6	51760.7	-1.2723	0.00012393	0.0097271	NC_037310.1	1147022	1149714	2347	-	-
Novel00473	45.7845	5.5851	3.0352	0.00027855	0.016724	NC_037318.1	1159913	1160674	705	-	-
Novel00641	1350.42	415.676	1.6999	2.84e-06	0.00052177	NC_037321.1	35265	37310	1990	-	-
Novel00740	112.532	354.963	-1.6573	3.12e-05	0.0034988	NC_037323.1	1379380	1382676	3116	-	-
Novel00815	213.242	47.4199	2.1689	2.17e-06	0.00040439	NC_037325.1	1732317	1734295	1953	-	-
Novel00822	1064.11	357.356	1.5742	0.00092476	0.037385	NC_037327.1	179908	182395	1871	-	-
gene-BCIN_01g00630	7044.53	2468.88	1.5126	1.21e-05	0.001672	NC_037310.1	254955	256878	1826	BCIN_01g00630	hypothetical protein
gene-BCIN_01g00800	1039.31	2630.13	-1.3395	0.00010657	0.0088523	NC_037310.1	304243	307216	2863	Bclcc8	Bclcc8
gene-BCIN_01g01430	2396.81	6110.8	-1.3502	0.00010023	0.0085007	NC_037310.1	555579	558150	2328	BCIN_01g01430	hypothetical protein
gene-BCIN_01g01440	48228.5	130871	-1.4402	3.84e-05	0.0041535	NC_037310.1	561675	563453	1524	BCIN_01g01440	hypothetical protein
gene-BCIN_01g01760	2826.93	582.306	2.2794	0.00061048	0.027939	NC_037310.1	684425	688479	3958	BCIN_01g01760	hypothetical protein
gene-BCIN_01g01830	5900.86	2811.36	1.0697	0.0010581	0.040355	NC_037310.1	709380	710422	926	Bcmix17	Bcmix17
gene-BCIN_01g02250	642.011	238.191	1.4305	0.00016554	0.011605	NC_037310.1	851006	852854	1724	BCIN_01g02250	hypothetical protein
gene-BCIN_01g02560	1078.25	2431.41	-1.1731	0.00098373	0.038736	NC_037310.1	951106	954231	2706	Bccdc14	Bccdc14
gene-BCIN_01g03240	492.869	192.793	1.3542	0.001069	0.040642	NC_037310.1	1167310	1168970	1303	BCIN_01g03240	hypothetical protein
gene-BCIN_01g04750	80.5509	232.119	-1.5269	0.00031047	0.018047	NC_037310.1	1731202	1733050	1694	BCIN_01g04750	hypothetical protein
gene-BCIN_01g04870	7.6325	53.9205	-2.8206	7.45e-05	0.0068972	NC_037310.1	1757737	1759730	1669	BCIN_01g04870	hypothetical protein
gene-BCIN_01g04900	1029.55	304.219	1.7588	0.0010461	0.040355	NC_037310.1	1768012	1769216	992	gstII	gstII
gene-BCIN_01g05240	1619.36	757.931	1.0953	0.0012993	0.045943	NC_037310.1	1865058	1865773	623	BCIN_01g05240	hypothetical protein
gene-BCIN_01g05330	1819.95	762.66	1.2548	0.00066032	0.029874	NC_037310.1	1889413	1890551	1008	BCIN_01g05330	hypothetical protein
gene-BCIN_01g05350	358.643	1016.2	-1.5026	2.59e-05	0.0029589	NC_037310.1	1893074	1895739	2568	BCIN_01g05350	hypothetical protein
gene-BCIN_01g05790	156.766	502.823	-1.6814	9.98e-05	0.0085007	NC_037310.1	2020277	2024460	3949	BcniiA	BcniiA
gene-BCIN_01g06060	2757.03	533.584	2.3693	2.25e-10	3.04e-07	NC_037310.1	2141565	2142620	973	BCIN_01g06060	hypothetical protein
gene-BCIN_01g06400	23.0808	83.6194	-1.8571	0.000882	0.036261	NC_037310.1	2253953	2254633	681	BCIN_01g06400	hypothetical protein
gene-BCIN_01g06840	1728.66	670.015	1.3674	0.00010315	0.0086874	NC_037310.1	2395705	2397057	1237	BCIN_01g06840	hypothetical protein
gene-BCIN_01g07330	146.714	889.922	-2.6007	0.00028681	0.016968	NC_037310.1	2558813	2560437	1398	Bcpg5	Bcpg5
gene-BCIN_01g07410	1620.67	4197.11	-1.3728	4.34e-05	0.004622	NC_037310.1	2595387	2597794	2330	BCIN_01g07410	hypothetical protein
gene-BCIN_01g07500	765.402	72.7244	3.3957	0.00055529	0.026387	NC_037310.1	2613005	2614700	1630	BCIN_01g07500	hypothetical protein
gene-BCIN_01g07910	126.792	364.121	-1.522	0.00012174	0.0096969	NC_037310.1	2758711	2761893	2617	BCIN_01g07910	hypothetical protein
gene-BCIN_01g08050	6318.29	2839.95	1.1537	0.00094669	0.037644	NC_037310.1	2814537	2816594	1673	Bcass1	Bcass1
gene-BCIN_01g08080	8699.84	3610.41	1.2688	0.0011332	0.042552	NC_037310.1	2823491	2825023	1447	BCIN_01g08080	hypothetical protein
gene-BCIN_01g08310	3585.18	1420.14	1.336	0.00017087	0.011842	NC_037310.1	2914100	2915959	1752	Bcmde1	Bcmde1
gene-BCIN_01g08740	2890.12	1252.01	1.2069	0.00050775	0.024731	NC_037310.1	3038796	3040447	1603	BCIN_01g08740	hypothetical protein
gene-BCIN_01g08910	803.416	2146.39	-1.4177	6.56e-05	0.0061698	NC_037310.1	3094869	3096352	1326	BCIN_01g08910	hypothetical protein
gene-BCIN_01g09710	2989.98	571.273	2.3879	9.59e-05	0.0084247	NC_037310.1	3373906	3375564	1238	BCIN_01g09710	hypothetical protein
gene-BCIN_01g09910	17897.6	2933.69	2.609	1.35e-09	1.25e-06	NC_037310.1	3443314	3446590	2927	Bcmfs1	Bcmfs1
gene-BCIN_01g10130	239.013	7217.15	-4.9163	0.00067643	0.030384	NC_037310.1	3535852	3538316	1865	Bcdug2	Bcdug2
gene-BCIN_01g10140	332.147	6939.79	-4.385	1.62e-05	0.002002	NC_037310.1	3539170	3540577	1348	BCIN_01g10140	hypothetical protein
gene-BCIN_01g10150	1412.33	40469.3	-4.8407	4.12e-06	0.00069397	NC_037310.1	3542257	3543894	1638	Bcpsd	Bcpsd
gene-BCIN_01g10270	129.237	34.4828	1.9061	0.00056342	0.026588	NC_037310.1	3578122	3580001	1799	BCIN_01g10270	hypothetical protein
gene-BCIN_01g10840	2144.79	4716.96	-1.137	0.00058615	0.027133	NC_037310.1	3778305	3780521	1995	BCIN_01g10840	hypothetical protein
gene-BCIN_01g11300	4393.65	1960.76	1.164	0.0011144	0.042105	NC_037310.1	3952662	3954596	1880	BCIN_01g11300	hypothetical protein
gene-BCIN_02g00016	46724.7	100966	-1.1116	0.0011877	0.043127	NC_037311.1	57228	60555	3151	BCIN_02g00016	hypothetical protein
gene-BCIN_02g00290	50.6073	152.677	-1.5931	0.00080669	0.034089	NC_037311.1	209764	210775	919	BCIN_02g00290	hypothetical protein
gene-BCIN_02g00300	421.279	1743.22	-2.0489	1.86e-06	0.00035877	NC_037311.1	212360	214463	1709	BCIN_02g00300	hypothetical protein
gene-BCIN_02g00420	35.4124	378.172	-3.4167	1.08e-07	3.74e-05	NC_037311.1	245353	248392	2760	BCIN_02g00420	hypothetical protein
gene-BCIN_02g00660	5059.73	2054.49	1.3003	0.0002663	0.016149	NC_037311.1	321537	323254	1615	Bcsgt1	Bcsgt1
gene-BCIN_02g00740	323.237	1268.08	-1.972	0.00046216	0.023066	NC_037311.1	352094	354235	1960	BCIN_02g00740	hypothetical protein
gene-BCIN_02g00840	693.579	302.466	1.1973	0.0014093	0.048833	NC_037311.1	380810	382879	1839	BCIN_02g00840	hypothetical protein
gene-BCIN_02g01120	220.391	52.3259	2.0745	0.00036521	0.019704	NC_037311.1	473573	474335	704	BCIN_02g01120	hypothetical protein
gene-BCIN_02g01140	378.805	72.7332	2.3808	4.47e-08	1.87e-05	NC_037311.1	475845	476563	612	BCIN_02g01140	hypothetical protein
gene-BCIN_02g01400	2.8474	34.6309	-3.6043	0.00015981	0.011334	NC_037311.1	566656	567609	954	BCIN_02g01400	hypothetical protein
gene-BCIN_02g02110	5530.72	2514.1	1.1374	0.00086798	0.035806	NC_037311.1	783441	784753	1200	Bcrpe1	Bcrpe1
gene-BCIN_02g02300	2081.17	4741.14	-1.1878	0.00080299	0.034088	NC_037311.1	839710	841679	1915	BCIN_02g02300	hypothetical protein
gene-BCIN_02g02660	312.215	707.214	-1.1796	0.0012299	0.044263	NC_037311.1	952770	957009	4191	BCIN_02g02660	hypothetical protein
gene-BCIN_02g02670	677.53	1843.13	-1.4438	0.00017604	0.012063	NC_037311.1	957040	959154	1990	Bop1	Bop1
gene-BCIN_02g03350	2974.19	870.011	1.7734	2.57e-07	8.22e-05	NC_037311.1	1212714	1213335	521	Bccox17	Bccox17
gene-BCIN_02g05190	1073.03	348.339	1.6231	7.08e-06	0.0011146	NC_037311.1	1859131	1860164	920	Bcerv1	Bcerv1
gene-BCIN_02g05290	18.3759	71.9492	-1.9692	0.0010573	0.040355	NC_037311.1	1887870	1889878	1714	BCIN_02g05290	hypothetical protein
gene-BCIN_02g05560	155.968	2672.79	-4.099	0.00068751	0.030535	NC_037311.1	2003561	2005018	1402	BCIN_02g05560	hypothetical protein
gene-BCIN_02g05630	45.9674	248.084	-2.4321	3.29e-08	1.48e-05	NC_037311.1	2032777	2034188	1347	BCIN_02g05630	hypothetical protein
gene-BCIN_02g07090	3967.36	773.837	2.3581	2.16e-09	1.64e-06	NC_037311.1	2509494	2511440	1718	BCIN_02g07090	hypothetical protein
gene-BCIN_02g07200	232.925	56.1956	2.0513	5.38e-05	0.0053925	NC_037311.1	2543724	2545746	1785	BCIN_02g07200	hypothetical protein
gene-BCIN_02g07290	920.071	2015.62	-1.1314	0.00083009	0.034759	NC_037311.1	2579128	2585365	6142	BCIN_02g07290	hypothetical protein
gene-BCIN_02g07320	311.03	33.2767	3.2245	0.0011684	0.04294	NC_037311.1	2592634	2594131	1268	BCIN_02g07320	hypothetical protein
gene-BCIN_02g07340	968.915	297.614	1.7029	1.36e-05	0.0017929	NC_037311.1	2597400	2599419	2020	BCIN_02g07340	hypothetical protein
gene-BCIN_02g07680	4361.33	1866.22	1.2247	0.0002816	0.016824	NC_037311.1	2729835	2730901	797	BCIN_02g07680	hypothetical protein
gene-BCIN_02g07890	843.595	3395.32	-2.0089	2.48e-05	0.0028597	NC_037311.1	2842147	2843184	905	BCIN_02g07890	hypothetical protein
gene-BCIN_02g08050	2455.17	682.798	1.8463	2.84e-07	8.82e-05	NC_037311.1	2885209	2886675	1411	BCIN_02g08050	hypothetical protein
gene-BCIN_02g08100	1210.18	5131.15	-2.0841	8.67e-06	0.0012669	NC_037311.1	2897782	2899515	1734	BCIN_02g08100	hypothetical protein
gene-BCIN_02g08410	2196.14	853.969	1.3627	9.96e-05	0.0085007	NC_037311.1	3005924	3007293	1239	Bcmam33	Bcmam33
gene-BCIN_02g08680	96.0338	30.3152	1.6635	0.0011721	0.042945	NC_037311.1	3075556	3076651	973	BCIN_02g08680	hypothetical protein
gene-BCIN_02g08840	99.281	11.7099	3.0838	0.00013923	0.010554	NC_037311.1	3153104	3155694	2409	BCIN_02g08840	hypothetical protein
gene-BCIN_03g00480	548.869	1421.5	-1.3729	0.00079266	0.03385	NC_037312.1	174216	175202	921	Bcxyn11A	Bcxyn11A
gene-BCIN_03g00640	73.6657	480.392	-2.7051	3.48e-06	0.00061189	NC_037312.1	230454	233708	2616	BCIN_03g00640	hypothetical protein
gene-BCIN_03g01030	39180.7	17125.4	1.194	0.00044601	0.022562	NC_037312.1	362518	364443	1685	Bcmir1	Bcmir1
gene-BCIN_03g01110	145.236	425.151	-1.5496	0.0001	0.0085007	NC_037312.1	398103	401220	2820	BCIN_03g01110	hypothetical protein
gene-BCIN_03g01280	37.6111	572.897	-3.929	4.5e-07	0.00011603	NC_037312.1	447700	452018	4200	BCIN_03g01280	hypothetical protein
gene-BCIN_03g01290	40.36	476.388	-3.5611	0.00042462	0.022102	NC_037312.1	453332	456772	3238	BCIN_03g01290	hypothetical protein
gene-BCIN_03g01300	3222.93	8796.82	-1.4486	2.43e-05	0.0028358	NC_037312.1	458365	459734	1142	BCIN_03g01300	hypothetical protein
gene-BCIN_03g01480	14757.8	6378.23	1.2102	0.00035882	0.019514	NC_037312.1	492223	494220	1734	Bcgpx3	Bcgpx3
gene-BCIN_03g01520	108719	17942.2	2.5992	1.49e-06	0.00030204	NC_037312.1	506950	508901	1558	BCIN_03g01520	hypothetical protein
gene-BCIN_03g01530	10764.5	3050.76	1.819	8.9e-05	0.0079938	NC_037312.1	509370	512590	3221	BCIN_03g01530	hypothetical protein
gene-BCIN_03g01540	108565	18696.2	2.5377	6.13e-08	2.48e-05	NC_037312.1	513756	517146	3277	BCIN_03g01540	hypothetical protein
gene-BCIN_03g01560	29643.2	5674.39	2.3852	0.00033656	0.018907	NC_037312.1	524371	526144	1551	BCIN_03g01560	hypothetical protein
gene-BCIN_03g01620	226.015	64.6858	1.8049	9.36e-05	0.0082825	NC_037312.1	543682	545147	1305	BCIN_03g01620	hypothetical protein
gene-BCIN_03g02970	698.925	2456.57	-1.8134	1.59e-05	0.001986	NC_037312.1	981749	983730	1874	BCIN_03g02970	hypothetical protein
gene-BCIN_03g03610	144.675	492.707	-1.7679	4.49e-06	0.000746	NC_037312.1	1218177	1221322	2928	BCIN_03g03610	hypothetical protein
gene-BCIN_03g04430	232.608	72.5121	1.6816	0.00012699	0.0098097	NC_037312.1	1476518	1478543	1910	BCIN_03g04430	hypothetical protein
gene-BCIN_03g04540	155.979	433.875	-1.4759	0.00019022	0.012684	NC_037312.1	1506038	1507780	1533	BCIN_03g04540	hypothetical protein
gene-BCIN_03g05390	4403.89	1919.71	1.1979	0.00059723	0.027541	NC_037312.1	1814320	1815838	1327	Bcadi1	Bcadi1
gene-BCIN_03g05480	681.812	3749.25	-2.4592	0.0011371	0.042552	NC_037312.1	1840639	1844756	3662	BCIN_03g05480	hypothetical protein
gene-BCIN_03g05600	504.028	1123.97	-1.157	0.0012602	0.044951	NC_037312.1	1879877	1881918	1896	BCIN_03g05600	hypothetical protein
gene-BCIN_03g07240	8717.79	2989.01	1.5443	8.33e-06	0.0012343	NC_037312.1	2451829	2453749	1800	Bctuf1	Bctuf1
gene-BCIN_03g07370	2436.99	9162.34	-1.9106	6.33e-08	2.48e-05	NC_037312.1	2491614	2493101	1399	BCIN_03g07370	hypothetical protein
gene-BCIN_03g07540	1188.86	2689.76	-1.1779	0.00080385	0.034088	NC_037312.1	2550702	2552608	741	BCIN_03g07540	hypothetical protein
gene-BCIN_03g07770	268.74	98.8452	1.443	0.00053138	0.025574	NC_037312.1	2658236	2659733	1389	Bcalo4	Bcalo4
gene-BCIN_03g08050	1161.16	5361.51	-2.2071	0.00020315	0.013246	NC_037312.1	2764683	2771777	6970	Bcpks13	Bcpks13
gene-BCIN_03g08670	2013.14	704.302	1.5152	0.00035234	0.019487	NC_037312.1	2963045	2964603	1559	Bczim17	Bczim17
gene-BCIN_03g08940	144.428	373.387	-1.3703	0.00060124	0.027621	NC_037312.1	3059347	3060547	1032	BCIN_03g08940	hypothetical protein
gene-BCIN_03g09300	2214.47	876.784	1.3367	0.00025435	0.01558	NC_037312.1	3187904	3189618	1503	BCIN_03g09300	hypothetical protein
gene-BCIN_03g09316	1603.42	700.139	1.1954	0.00089346	0.036484	NC_037312.1	3214325	3215818	1310	BCIN_03g09316	hypothetical protein
gene-BCIN_04g00040	2608.84	527.69	2.3056	1.49e-06	0.00030204	NC_037313.1	24277	26415	2003	BCIN_04g00040	hypothetical protein
gene-BCIN_04g01210	1.54694	47.8573	-4.9513	0.0011489	0.042552	NC_037313.1	477713	478579	748	BCIN_04g01210	hypothetical protein
gene-BCIN_04g01550	3128.61	1353.33	1.209	0.00035471	0.019487	NC_037313.1	575479	576394	781	Bcgrx4	Bcgrx4
gene-BCIN_04g03720	434.929	161.495	1.4293	0.00024899	0.015486	NC_037313.1	1336826	1338597	1772	BCIN_04g03720	hypothetical protein
gene-BCIN_04g04500	20802.1	9510.67	1.1291	0.00096778	0.038232	NC_037313.1	1574025	1575418	1089	BCIN_04g04500	hypothetical protein
gene-BCIN_04g05000	867.742	2706.32	-1.641	1.44e-05	0.0018567	NC_037313.1	1724037	1728750	4123	BcppoA90	BcppoA90
gene-BCIN_04g05020	36.1494	144.088	-1.9949	0.00069928	0.030728	NC_037313.1	1732364	1734137	1606	BCIN_04g05020	hypothetical protein
gene-BCIN_04g05300	8331.22	1859.25	2.1638	1.84e-09	1.49e-06	NC_037313.1	1832322	1834223	1841	Bcglr1	Bcglr1
gene-BCIN_04g05650	2671.75	8543.29	-1.677	0.000836	0.03482	NC_037313.1	1971826	1973751	1731	BCIN_04g05650	hypothetical protein
gene-BCIN_04g06140	671.042	287.106	1.2248	0.0010477	0.040355	NC_037313.1	2125096	2126470	1271	BCIN_04g06140	hypothetical protein
gene-BCIN_04g06240	1333.75	607.662	1.1341	0.0012389	0.044454	NC_037313.1	2151197	2152580	1384	BCIN_04g06240	hypothetical protein
gene-BCIN_04g06630	5281.07	608.344	3.1179	0.00092288	0.037385	NC_037313.1	2288655	2289643	820	BCIN_04g06630	hypothetical protein
gene-BCIN_04g06920	26.4694	101.219	-1.9351	0.00044271	0.022562	NC_037313.1	2419165	2421413	2056	BCIN_04g06920	hypothetical protein
gene-BCIN_05g00740	157.863	36.0022	2.1325	3.38e-05	0.0036919	NC_037314.1	303404	305692	2153	BCIN_05g00740	hypothetical protein
gene-BCIN_05g00810	2536.57	6865.37	-1.4365	0.00014321	0.010591	NC_037314.1	332557	335118	2513	Bccdc20	Bccdc20
gene-BCIN_05g00970	997.461	2168.94	-1.1207	0.0011987	0.043302	NC_037314.1	390616	392874	2139	BCIN_05g00970	hypothetical protein
gene-BCIN_05g02000	36.6463	140.999	-1.944	0.0013599	0.047666	NC_037314.1	748217	749434	1107	BCIN_05g02000	hypothetical protein
gene-BCIN_05g02020	49.5496	166.524	-1.7488	0.0001581	0.011294	NC_037314.1	750547	751602	1004	BCIN_05g02020	hypothetical protein
gene-BCIN_05g02140	166.049	449.32	-1.4361	0.00021962	0.013946	NC_037314.1	781730	785074	3237	BCIN_05g02140	hypothetical protein
gene-BCIN_05g02460	11611	4620.38	1.3294	0.00012233	0.0096969	NC_037314.1	904841	906521	1510	BCIN_05g02460	hypothetical protein
gene-BCIN_05g02680	5237.65	1749.64	1.5819	6.32e-06	0.0010084	NC_037314.1	976595	978583	1640	Bctrr1	Bctrr1
gene-BCIN_05g03800	2408.15	6847.23	-1.5076	1.24e-05	0.0016858	NC_037314.1	1371877	1373437	1410	BCIN_05g03800	hypothetical protein
gene-BCIN_05g04430	8933.4	4290.29	1.0581	0.0014081	0.048833	NC_037314.1	1573171	1573960	686	BCIN_05g04430	hypothetical protein
gene-BCIN_05g04910	6559.35	16327.9	-1.3157	0.00012608	0.0098017	NC_037314.1	1751670	1754297	2415	BCIN_05g04910	hypothetical protein
gene-BCIN_05g04940	2491.32	5541.83	-1.1535	0.00070851	0.031021	NC_037314.1	1763430	1764744	1315	BCIN_05g04940	hypothetical protein
gene-BCIN_05g05290	923.382	2031.87	-1.1378	0.00083114	0.034759	NC_037314.1	1873275	1875404	1527	BCIN_05g05290	hypothetical protein
gene-BCIN_05g05450	5888.04	423.437	3.7976	2.13e-14	6.73e-11	NC_037314.1	1917826	1918897	1023	BCIN_05g05450	hypothetical protein
gene-BCIN_05g05950	60.6879	216.896	-1.8375	2.29e-05	0.0026936	NC_037314.1	2046575	2048879	2196	BCIN_05g05950	hypothetical protein
gene-BCIN_05g06450	2464.68	1116.61	1.1423	0.00092793	0.037389	NC_037314.1	2221706	2223330	1565	Bcmtm1	Bcmtm1
gene-BCIN_05g06710	2675.42	1214.64	1.1392	0.00084368	0.034922	NC_037314.1	2310083	2311225	471	Bctim9	Bctim9
gene-BCIN_05g07100	744.088	270.859	1.4579	0.0001088	0.0089156	NC_037314.1	2467787	2469965	1391	BCIN_05g07100	hypothetical protein
gene-BCIN_05g07120	498.73	1388.95	-1.4777	0.00031171	0.018047	NC_037314.1	2474440	2475607	1070	BCIN_05g07120	hypothetical protein
gene-BCIN_05g07450	532.567	164.577	1.6942	1.1e-05	0.0015312	NC_037314.1	2642155	2643015	635	BCIN_05g07450	hypothetical protein
gene-BCIN_05g07520	560.669	1492.48	-1.4125	4.49e-05	0.0046934	NC_037314.1	2661532	2663554	1953	Bchex3	Bchex3
gene-BCIN_05g07580	7984.45	2917.03	1.4527	0.0001623	0.011444	NC_037314.1	2674502	2676321	1753	BCIN_05g07580	hypothetical protein
gene-BCIN_05g07590	1768.34	428.916	2.0436	1.03e-07	3.68e-05	NC_037314.1	2678574	2681215	2380	BCIN_05g07590	hypothetical protein
gene-BCIN_05g07630	594.207	246.846	1.2674	0.00075137	0.032314	NC_037314.1	2701562	2702757	1131	BCIN_05g07630	hypothetical protein
gene-BCIN_05g08400	2044.11	5071.18	-1.3108	0.00020891	0.013477	NC_037314.1	2926037	2934695	8193	Bcpks21	Bcpks21
gene-BCIN_06g00520	89.6459	441.441	-2.2999	1.26e-08	6.65e-06	NC_037315.1	231929	232970	1042	BCIN_06g00520	hypothetical protein
gene-BCIN_06g00580	198.922	617.794	-1.6349	1.38e-05	0.0017949	NC_037315.1	247805	251301	3198	BCIN_06g00580	hypothetical protein
gene-BCIN_06g03050	1072.05	323.737	1.7275	3.59e-06	0.00062184	NC_037315.1	1054691	1056642	1804	BCIN_06g03050	hypothetical protein
gene-BCIN_06g03270	1018.86	326.984	1.6397	1.46e-05	0.0018583	NC_037315.1	1144986	1146308	1149	BCIN_06g03270	hypothetical protein
gene-BCIN_06g03440	9846.46	1388.71	2.8259	2.78e-14	6.73e-11	NC_037315.1	1201039	1202912	1736	Bcaox	Bcaox
gene-BCIN_06g03730	1370.51	5976.61	-2.1246	3.01e-09	1.96e-06	NC_037315.1	1301395	1302038	539	BCIN_06g03730	hypothetical protein
gene-BCIN_06g04140	117.322	396.377	-1.7564	0.00095089	0.037687	NC_037315.1	1430911	1432920	1811	BCIN_06g04140	hypothetical protein
gene-BCIN_06g04160	116.012	301.78	-1.3792	0.00094479	0.037644	NC_037315.1	1436892	1438617	1667	BCIN_06g04160	hypothetical protein
gene-BCIN_06g04530	93.913	24.8819	1.9162	0.00068986	0.030535	NC_037315.1	1542713	1544065	1353	BCIN_06g04530	hypothetical protein
gene-BCIN_06g05120	304.129	100.996	1.5904	0.00072297	0.031343	NC_037315.1	1737240	1739426	1807	BCIN_06g05120	hypothetical protein
gene-BCIN_06g05330	779.228	176.421	2.143	0.00014965	0.010821	NC_037315.1	1822679	1823825	1046	BCIN_06g05330	hypothetical protein
gene-BCIN_06g05800	5741.22	14296.1	-1.3162	0.00010648	0.0088523	NC_037315.1	1997691	2001277	3459	BCIN_06g05800	hypothetical protein
gene-BCIN_06g06290	2610.74	717.286	1.8638	4.78e-06	0.00078258	NC_037315.1	2184923	2186088	851	Bcfcy1	Bcfcy1
gene-BCIN_06g07350	357.546	956.602	-1.4198	0.00012432	0.0097271	NC_037315.1	2606938	2608676	1531	BCIN_06g07350	hypothetical protein
gene-BCIN_07g00400	13135.5	5225.61	1.3298	0.00019512	0.012804	NC_037316.1	147098	148227	1080	BCIN_07g00400	hypothetical protein
gene-BCIN_07g00730	8254.69	3360.92	1.2964	0.00029417	0.017319	NC_037316.1	265485	268277	2320	BCIN_07g00730	hypothetical protein
gene-BCIN_07g01520	1425.88	561.485	1.3445	0.00013891	0.010554	NC_037316.1	557112	558267	1082	BCIN_07g01520	hypothetical protein
gene-BCIN_07g02130	273.818	77.6085	1.8189	4.87e-05	0.0050496	NC_037316.1	804752	807455	2440	BCIN_07g02130	hypothetical protein
gene-BCIN_07g02320	11744.7	4834.42	1.2806	0.00018349	0.012432	NC_037316.1	862595	863798	1078	Bcpho88	Bcpho88
gene-BCIN_07g02350	2167.3	5008.16	-1.2084	0.00062108	0.028317	NC_037316.1	870278	872072	1648	BCIN_07g02350	hypothetical protein
gene-BCIN_07g02610	72298.5	32897.4	1.136	0.0010565	0.040355	NC_037316.1	973534	976111	2124	BCIN_07g02610	hypothetical protein
gene-BCIN_07g02790	814.85	7763.85	-3.2522	8.07e-07	0.00018467	NC_037316.1	1019083	1023029	3826	BCIN_07g02790	hypothetical protein
gene-BCIN_07g03060	9377.46	3685.64	1.3473	0.0011604	0.042775	NC_037316.1	1121471	1124030	2294	BCIN_07g03060	hypothetical protein
gene-BCIN_07g03260	520.317	1162.3	-1.1595	0.0011485	0.042552	NC_037316.1	1173348	1175795	2400	BCIN_07g03260	hypothetical protein
gene-BCIN_07g03830	328.044	123.316	1.4115	0.001178	0.043032	NC_037316.1	1375261	1378547	3001	BCIN_07g03830	hypothetical protein
gene-BCIN_07g04230	14.9875	138.34	-3.2064	3.02e-09	1.96e-06	NC_037316.1	1538630	1540230	1549	BCIN_07g04230	hypothetical protein
gene-BCIN_07g04840	78.6697	17.4234	2.1748	0.00045662	0.022979	NC_037316.1	1751337	1752623	1049	BCIN_07g04840	hypothetical protein
gene-BCIN_07g04930	1299.33	575.514	1.1748	0.00050309	0.024626	NC_037316.1	1778032	1779070	836	Bctim22	Bctim22
gene-BCIN_07g05140	32697.9	10556.7	1.631	3.69e-06	0.00063059	NC_037316.1	1918446	1920803	2166	Bchsp60	Bchsp60
gene-BCIN_07g05650	412.808	908.087	-1.1374	0.0013433	0.047222	NC_037316.1	2089845	2091979	1618	BCIN_07g05650	hypothetical protein
gene-BCIN_07g06050	18168.1	7476.43	1.281	0.0002055	0.013328	NC_037316.1	2230378	2231282	905	BCIN_07g06050	hypothetical protein
gene-BCIN_07g06070	2046.68	456.535	2.1645	7.69e-09	4.66e-06	NC_037316.1	2234285	2236141	1736	BCIN_07g06070	hypothetical protein
gene-BCIN_07g06080	219.778	63.8869	1.7825	0.00016721	0.011654	NC_037316.1	2236471	2238793	2039	BCIN_07g06080	hypothetical protein
gene-BCIN_07g06140	6442.5	2030.55	1.6658	0.00081236	0.034209	NC_037316.1	2256186	2258234	1960	Bcmdj1	Bcmdj1
gene-BCIN_07g06220	43773.7	12745.9	1.78	4.41e-07	0.00011603	NC_037316.1	2284977	2287739	2571	BCIN_07g06220	hypothetical protein
gene-BCIN_07g06240	470.169	1083.52	-1.2045	0.00072361	0.031343	NC_037316.1	2290472	2293004	2162	BCIN_07g06240	hypothetical protein
gene-BCIN_07g06560	133.194	331.798	-1.3168	0.0012972	0.045943	NC_037316.1	2416277	2420086	3691	BCIN_07g06560	hypothetical protein
gene-BCIN_08g00400	10.9544	97.9537	-3.1606	3.58e-07	0.00010342	NC_037317.1	198693	199779	911	BCIN_08g00400	hypothetical protein
gene-BCIN_08g00570	117.963	34.6809	1.7661	0.001058	0.040355	NC_037317.1	265784	266817	933	BCIN_08g00570	hypothetical protein
gene-BCIN_08g01780	416.554	1242.59	-1.5768	0.00021936	0.013946	NC_037317.1	694552	696922	2220	BCIN_08g01780	hypothetical protein
gene-BCIN_08g01960	1663.08	698.323	1.2519	0.00057371	0.026761	NC_037317.1	748386	750393	1854	BCIN_08g01960	hypothetical protein
gene-BCIN_08g02010	842.328	1936.62	-1.2011	0.00076062	0.032596	NC_037317.1	761209	765792	4532	BCIN_08g02010	hypothetical protein
gene-BCIN_08g02100	198.646	546.754	-1.4607	0.000484	0.023861	NC_037317.1	795100	797031	1508	BCIN_08g02100	hypothetical protein
gene-BCIN_08g02150	4230.19	1283.49	1.7206	8.43e-07	0.00018512	NC_037317.1	820495	821983	1411	BCIN_08g02150	hypothetical protein
gene-BCIN_08g02930	1755.56	633.132	1.4714	5.62e-05	0.0054975	NC_037317.1	1105211	1107835	2539	BCIN_08g02930	hypothetical protein
gene-BCIN_08g04930	442.688	105.771	2.0653	9.45e-07	0.00020103	NC_037317.1	1885312	1887549	2118	BCIN_08g04930	hypothetical protein
gene-BCIN_08g05540	64601.7	164545	-1.3488	0.00011558	0.0093454	NC_037317.1	2095245	2096678	1346	CND1	CND1
gene-BCIN_08g05680	93.748	27.3501	1.7772	0.0013772	0.047997	NC_037317.1	2138084	2138892	700	BCIN_08g05680	hypothetical protein
gene-BCIN_08g06110	2917.59	845.706	1.7865	5.61e-05	0.0054975	NC_037317.1	2283014	2284912	1838	BCIN_08g06110	hypothetical protein
gene-BCIN_08g06220	3474.1	7265.74	-1.0645	0.001441	0.04979	NC_037317.1	2315459	2319882	4322	BCIN_08g06220	hypothetical protein
gene-BCIN_08g06230	85.4063	363.848	-2.0909	3.56e-07	0.00010342	NC_037317.1	2319936	2323776	3179	BCIN_08g06230	hypothetical protein
gene-BCIN_08g06700	42535.9	16436.8	1.3718	0.00089027	0.036477	NC_037317.1	2466653	2468578	1523	Bchch1	Bchch1
gene-BCIN_09g00220	3740.93	600.606	2.6389	7.28e-08	2.76e-05	NC_037318.1	88863	90117	1199	BCIN_09g00220	hypothetical protein
gene-BCIN_09g00720	135.921	25.4396	2.4176	0.00014163	0.010591	NC_037318.1	251794	253120	1206	Bcdit1	Bcdit1
gene-BCIN_09g00910	1977.91	236.316	3.0652	9.39e-11	1.63e-07	NC_037318.1	341484	343177	1527	BCIN_09g00910	hypothetical protein
gene-BCIN_09g00940	51.2047	206.512	-2.0119	7.75e-06	0.0011904	NC_037318.1	355026	356544	1461	BCIN_09g00940	hypothetical protein
gene-BCIN_09g00950	1.50991	22.7855	-3.9156	0.00094127	0.037644	NC_037318.1	359885	360742	761	BCIN_09g00950	hypothetical protein
gene-BCIN_09g00960	146.466	543.057	-1.8905	0.001008	0.039391	NC_037318.1	364512	366827	2098	BCIN_09g00960	hypothetical protein
gene-BCIN_09g01050	132.28	381.669	-1.5287	0.00019532	0.012804	NC_037318.1	392321	393842	1522	BCIN_09g01050	hypothetical protein
gene-BCIN_09g01300	1407.83	4657.64	-1.7261	8e-07	0.00018467	NC_037318.1	486875	490261	3206	BCIN_09g01300	hypothetical protein
gene-BCIN_09g01410	742.6	237.201	1.6465	1.67e-05	0.0020249	NC_037318.1	527732	529070	936	Bcdtd1	Bcdtd1
gene-BCIN_09g01970	1877.68	4639.62	-1.3051	0.00015831	0.011294	NC_037318.1	720238	722756	2466	BCIN_09g01970	hypothetical protein
gene-BCIN_09g02130	679.074	2118.57	-1.6415	0.0010775	0.040839	NC_037318.1	791869	793612	1635	BCIN_09g02130	hypothetical protein
gene-BCIN_09g02600	2389.39	774.201	1.6259	5.83e-06	0.00094352	NC_037318.1	935502	936907	1234	Bcmge1	Bcmge1
gene-BCIN_09g03220	13880.3	6247.06	1.1518	0.00073205	0.031596	NC_037318.1	1144245	1146497	2111	Bcfum1	Bcfum1
gene-BCIN_09g03540	229.025	574.842	-1.3277	0.00044123	0.022562	NC_037318.1	1278451	1281483	2640	BCIN_09g03540	hypothetical protein
gene-BCIN_09g03930	33633.2	10072.7	1.7394	5.2e-07	0.00013146	NC_037318.1	1393182	1394631	1281	Bcprx8	Bcprx8
gene-BCIN_09g05020	1725.85	5277.41	-1.6125	0.00051305	0.02479	NC_037318.1	1752140	1754409	2137	Bcgad1	Bcgad1
gene-BCIN_09g05640	409.808	1216.41	-1.5696	1.48e-05	0.0018754	NC_037318.1	1974117	1976707	2443	BCIN_09g05640	hypothetical protein
gene-BCIN_09g06050	1146.36	382.836	1.5823	1.1e-05	0.0015312	NC_037318.1	2109617	2110774	1028	BCIN_09g06050	hypothetical protein
gene-BCIN_09g06210	2026.46	8120.93	-2.0027	1.02e-05	0.00146	NC_037318.1	2172296	2173350	933	BCIN_09g06210	hypothetical protein
gene-BCIN_09g06230	572.824	2521.77	-2.1383	2.11e-05	0.0025066	NC_037318.1	2178500	2179090	537	Bcpio11	Bcpio11
gene-BCIN_09g06290	16.7342	99.1029	-2.5661	0.00056919	0.026756	NC_037318.1	2187865	2190580	2544	BCIN_09g06290	hypothetical protein
gene-BCIN_09g07090	119.961	579.814	-2.273	1.29e-05	0.0017327	NC_037318.1	2494121	2497186	2577	BCIN_09g07090	hypothetical protein
gene-BCIN_10g00050	3000.27	369.976	3.0196	9.9e-12	2e-08	NC_037319.1	21867	22670	702	BCIN_10g00050	hypothetical protein
gene-BCIN_10g00380	227.307	999.065	-2.1359	9.91e-09	5.47e-06	NC_037319.1	137975	140579	1735	BCIN_10g00380	hypothetical protein
gene-BCIN_10g01030	46754.2	13591.6	1.7824	0.00019035	0.012684	NC_037319.1	419238	421031	1662	Bcprx9	Bcprx9
gene-BCIN_10g01240	13056.6	5706.59	1.1941	0.0004443	0.022562	NC_037319.1	487202	488985	1442	Bcgrx1	Bcgrx1
gene-BCIN_10g01500	49681.7	9987.99	2.3144	1.1e-10	1.66e-07	NC_037319.1	573550	577578	3764	BCIN_10g01500	hypothetical protein
gene-BCIN_10g01610	568.781	1414.72	-1.3146	0.00018752	0.012635	NC_037319.1	615374	618703	3203	BCIN_10g01610	hypothetical protein
gene-BCIN_10g01900	258.698	69.8196	1.8896	0.00045861	0.022984	NC_037319.1	751513	752706	1141	BCIN_10g01900	hypothetical protein
gene-BCIN_10g03160	465.489	2127.32	-2.1922	5.99e-05	0.005759	NC_037319.1	1200996	1204399	3297	BCIN_10g03160	hypothetical protein
gene-BCIN_10g03630	2816.28	1191.24	1.2413	0.00046728	0.023172	NC_037319.1	1378588	1383477	4642	Bcclu1	Bcclu1
gene-BCIN_10g03690	220.054	708.377	-1.6867	8.29e-06	0.0012343	NC_037319.1	1401892	1403741	1850	BCIN_10g03690	hypothetical protein
gene-BCIN_10g04970	10744.3	3779.08	1.5075	3.17e-05	0.0035291	NC_037319.1	1877850	1879061	1103	BCIN_10g04970	hypothetical protein
gene-BCIN_10g05740	3642.07	1494.74	1.2849	0.00023364	0.014606	NC_037319.1	2185031	2186281	1109	Bcmdj2	Bcmdj2
gene-BCIN_10g06050	256.692	74.5094	1.7845	6.99e-05	0.0065199	NC_037319.1	2324959	2326086	1075	BCIN_10g06050	hypothetical protein
gene-BCIN_11g00520	1250.61	482.839	1.373	0.0001499	0.010821	NC_037320.1	169464	170894	1314	BCIN_11g00520	hypothetical protein
gene-BCIN_11g01070	68.9703	2.00807	5.1021	0.00027138	0.016375	NC_037320.1	381714	383070	883	BCIN_11g01070	hypothetical protein
gene-BCIN_11g01700	48.1658	176.229	-1.8714	0.00044373	0.022562	NC_037320.1	545920	549133	2986	BCIN_11g01700	hypothetical protein
gene-BCIN_11g02030	1002.01	2731.61	-1.4469	1.79e-05	0.0021512	NC_037320.1	674209	674942	659	BCIN_11g02030	hypothetical protein
gene-BCIN_11g02040	615.908	1469.83	-1.2549	0.00040317	0.021259	NC_037320.1	678633	680901	1636	Bcuga2	Bcuga2
gene-BCIN_11g02060	106.389	284.798	-1.4206	0.0011508	0.042552	NC_037320.1	686255	688962	2622	BCIN_11g02060	hypothetical protein
gene-BCIN_11g03100	1874.1	810.48	1.2093	0.00055698	0.026387	NC_037320.1	1071492	1072814	1203	BCIN_11g03100	hypothetical protein
gene-BCIN_11g03250	930.147	272.507	1.7712	0.0002191	0.013946	NC_037320.1	1116745	1118296	1552	BCIN_11g03250	hypothetical protein
gene-BCIN_11g03710	235.987	563.072	-1.2546	0.00069454	0.030631	NC_037320.1	1306374	1308699	1848	BCIN_11g03710	hypothetical protein
gene-BCIN_11g03970	14200.3	6194.64	1.1968	0.00041489	0.021689	NC_037320.1	1487090	1488252	723	Bcntf2	Bcntf2
gene-BCIN_11g04210	9196.65	3274.37	1.4899	0.00014217	0.010591	NC_037320.1	1574932	1576271	1187	BCIN_11g04210	hypothetical protein
gene-BCIN_11g04580	487.177	1197.11	-1.297	0.00036609	0.019704	NC_037320.1	1685255	1687634	2333	BCIN_11g04580	hypothetical protein
gene-BCIN_11g04640	2003.3	807.682	1.3105	0.00025325	0.01558	NC_037320.1	1705439	1707061	1561	Bctrp4	Bctrp4
gene-BCIN_11g04930	1093.96	2823.07	-1.3677	8.21e-05	0.0074308	NC_037320.1	1778032	1780553	2123	Bcmsc1	Bcmsc1
gene-BCIN_11g05230	1583.27	679.428	1.2205	0.00054162	0.025964	NC_037320.1	1862983	1864726	1690	Bctim54	Bctim54
gene-BCIN_11g05380	339.511	945.503	-1.4776	6.03e-05	0.005759	NC_037320.1	1914140	1915055	916	BCIN_11g05380	hypothetical protein
gene-BCIN_11g06380	647.737	73.9902	3.13	1.45e-09	1.25e-06	NC_037320.1	2263576	2265069	1494	BCIN_11g06380	hypothetical protein
gene-BCIN_11g06510	179.922	1370.32	-2.9291	7.45e-07	0.00018078	NC_037320.1	2304342	2305529	1135	BCIN_11g06510	hypothetical protein
gene-BCIN_11g06520	322.434	2354.9	-2.8686	2.37e-08	1.2e-05	NC_037320.1	2306184	2308590	1992	BCIN_11g06520	hypothetical protein
gene-BCIN_12g00010	1480.31	11339.2	-2.9373	0.00066262	0.029874	NC_037321.1	5086	7100	1959	BCIN_12g00010	hypothetical protein
gene-BCIN_12g00130	329.411	113.665	1.5351	0.00022886	0.014382	NC_037321.1	61478	62259	734	BCIN_12g00130	hypothetical protein
gene-BCIN_12g00210	3509.85	1420.36	1.3052	0.00019261	0.012765	NC_037321.1	86046	87234	1077	Bcmia40	Bcmia40
gene-BCIN_12g00250	171.558	730.454	-2.0901	3.03e-08	1.41e-05	NC_037321.1	93733	94694	962	BCIN_12g00250	hypothetical protein
gene-BCIN_12g00270	270.629	93.3553	1.5355	0.00037772	0.020092	NC_037321.1	102401	103447	994	BCIN_12g00270	hypothetical protein
gene-BCIN_12g00390	92.7775	304.827	-1.7161	0.00022189	0.014016	NC_037321.1	133390	135113	1563	BCIN_12g00390	hypothetical protein
gene-BCIN_12g01140	144.005	613.812	-2.0917	4.3e-08	1.86e-05	NC_037321.1	384068	391998	7865	BCIN_12g01140	hypothetical protein
gene-BCIN_12g02060	379.435	922.103	-1.2811	0.0003551	0.019487	NC_037321.1	715046	718940	2652	BcxlnR	BcxlnR
gene-BCIN_12g02310	490.056	1279.95	-1.3851	9.1e-05	0.0081189	NC_037321.1	828648	833528	4720	BCIN_12g02310	hypothetical protein
gene-BCIN_12g02320	265.064	684.165	-1.368	0.0012598	0.044951	NC_037321.1	834963	837383	2215	BCIN_12g02320	hypothetical protein
gene-BCIN_12g02430	2790.51	929.226	1.5864	0.0013128	0.046285	NC_037321.1	864221	867081	2565	BCIN_12g02430	hypothetical protein
gene-BCIN_12g02440	1238	474.045	1.3849	0.00025137	0.015554	NC_037321.1	867289	869592	2214	BCIN_12g02440	hypothetical protein
gene-BCIN_12g03000	784.539	2053.23	-1.388	7.6e-05	0.0069797	NC_037321.1	1024797	1027961	2972	BCIN_12g03000	hypothetical protein
gene-BCIN_12g03840	440.786	137.316	1.6826	0.00010834	0.0089156	NC_037321.1	1304697	1305517	821	BCIN_12g03840	hypothetical protein
gene-BCIN_12g03930	41613.7	9107.29	2.192	7.3e-10	7.38e-07	NC_037321.1	1337855	1338850	643	Bchsp10	Bchsp10
gene-BCIN_12g04700	200.495	483.901	-1.2711	0.00083835	0.03482	NC_037321.1	1593964	1596237	2225	BCIN_12g04700	hypothetical protein
gene-BCIN_12g05120	9.14992	84.7871	-3.212	3.48e-07	0.00010342	NC_037321.1	1727819	1731653	3197	BCIN_12g05120	hypothetical protein
gene-BCIN_12g05130	34.9729	118.746	-1.7636	0.00054559	0.026051	NC_037321.1	1733235	1736147	2863	BCIN_12g05130	hypothetical protein
gene-BCIN_12g05190	4626.72	1722.66	1.4254	0.00017229	0.011873	NC_037321.1	1752254	1753543	1183	BCIN_12g05190	hypothetical protein
gene-BCIN_12g05500	52.0727	5.91565	3.1379	0.00068681	0.030535	NC_037321.1	1900456	1902012	1097	BCIN_12g05500	hypothetical protein
gene-BCIN_12g06780	131.169	36.9624	1.8273	0.00033674	0.018907	NC_037321.1	2338183	2340433	2194	BCIN_12g06780	hypothetical protein
gene-BCIN_13g00280	1052.12	2848.02	-1.4367	5.13e-05	0.0051842	NC_037322.1	139335	141367	1981	BCIN_13g00280	hypothetical protein
gene-BCIN_13g00440	2703.11	1235.66	1.1293	0.0010165	0.039515	NC_037322.1	177600	178540	882	Bctim23	Bctim23
gene-BCIN_13g00600	1647.32	43.4445	5.2448	3.44e-18	2.09e-14	NC_037322.1	234020	235143	770	BCIN_13g00600	hypothetical protein
gene-BCIN_13g01010	887.729	230.304	1.9466	4.33e-07	0.00011603	NC_037322.1	372923	374047	1125	BCIN_13g01010	hypothetical protein
gene-BCIN_13g01020	300.507	1203.13	-2.0013	2.69e-08	1.3e-05	NC_037322.1	378837	380669	932	BCIN_13g01020	hypothetical protein
gene-BCIN_13g01440	461.714	192.239	1.2641	0.0009162	0.037288	NC_037322.1	537568	538978	1246	Bccoq5	Bccoq5
gene-BCIN_13g01570	2101.74	848.334	1.3089	0.00035165	0.019487	NC_037322.1	572681	574513	1780	Bczpr1	Bczpr1
gene-BCIN_13g02470	662.437	92.5154	2.84	2.87e-05	0.0032511	NC_037322.1	852940	855823	2456	BCIN_13g02470	hypothetical protein
gene-BCIN_13g02510	33600	14315.4	1.2309	0.00033246	0.018907	NC_037322.1	865557	867069	1117	Bcsba1	Bcsba1
gene-BCIN_13g02590	352.122	126.228	1.48	0.00032506	0.018684	NC_037322.1	888266	889991	1427	BCIN_13g02590	hypothetical protein
gene-BCIN_13g02730	1554.29	406.403	1.9353	1.62e-06	0.00031745	NC_037322.1	939055	940766	1429	BCIN_13g02730	hypothetical protein
gene-BCIN_13g02750	2597.09	1243.27	1.0628	0.0012639	0.044954	NC_037322.1	944385	946723	1819	BCIN_13g02750	hypothetical protein
gene-BCIN_13g03090	3713.42	479.89	2.952	2.68e-14	6.73e-11	NC_037322.1	1086933	1088039	1107	BCIN_13g03090	hypothetical protein
gene-BCIN_13g03410	33606.5	12236.4	1.4576	6.14e-05	0.005814	NC_037322.1	1191300	1192700	1401	BCIN_13g03410	hypothetical protein
gene-BCIN_13g03420	1203.23	527.998	1.1883	0.0013648	0.047703	NC_037322.1	1193594	1195190	1379	BCIN_13g03420	hypothetical protein
gene-BCIN_13g03820	331.639	762.395	-1.2009	0.0011997	0.043302	NC_037322.1	1331736	1338595	6860	BCIN_13g03820	hypothetical protein
gene-BCIN_13g05140	3640.56	1098.79	1.7282	3.18e-06	0.00057588	NC_037322.1	1933875	1936272	2241	BCIN_13g05140	hypothetical protein
gene-BCIN_13g05150	85864.9	27127.1	1.6623	3.38e-06	0.00060311	NC_037322.1	1938355	1939564	1153	BCIN_13g05150	hypothetical protein
gene-BCIN_13g05420	254.638	44.4534	2.5181	7.68e-07	0.00018273	NC_037322.1	2062714	2064821	2031	BCIN_13g05420	hypothetical protein
gene-BCIN_13g05800	36.0051	118.946	-1.724	0.00071235	0.031077	NC_037322.1	2188964	2191785	2621	BCIN_13g05800	hypothetical protein
gene-BCIN_14g00010	429.463	155.978	1.4612	0.00018198	0.012399	NC_037323.1	15936	17020	987	BCIN_14g00010	hypothetical protein
gene-BCIN_14g00340	2037.69	5382.41	-1.4013	3.37e-05	0.0036919	NC_037323.1	124710	128692	3886	BCIN_14g00340	hypothetical protein
gene-BCIN_14g00730	267.919	711.701	-1.4095	9.92e-05	0.0085007	NC_037323.1	316802	320022	3131	BCIN_14g00730	hypothetical protein
gene-BCIN_14g01220	441.896	168.063	1.3947	0.00068316	0.030535	NC_037323.1	548428	549622	1195	BCIN_14g01220	hypothetical protein
gene-BCIN_14g01240	1409.34	582.662	1.2743	0.00065947	0.029874	NC_037323.1	558248	560328	1886	BCIN_14g01240	hypothetical protein
gene-BCIN_14g01250	710.976	176.54	2.0098	1.34e-05	0.0017845	NC_037323.1	560547	561495	830	BCIN_14g01250	hypothetical protein
gene-BCIN_14g01720	1421.33	548.64	1.3733	0.00010983	0.0089394	NC_037323.1	742433	744640	2032	BCIN_14g01720	hypothetical protein
gene-BCIN_14g02370	39846.4	9639.15	2.0475	3.08e-09	1.96e-06	NC_037323.1	940684	941952	578	Bccyc1	Bccyc1
gene-BCIN_14g02510	4042.36	1415.56	1.5138	0.00025568	0.015582	NC_037323.1	987192	989737	2250	Bclcc2	Bclcc2
gene-BCIN_14g02600	3222.58	1321.68	1.2858	0.00014675	0.010721	NC_037323.1	1025001	1025656	598	BCIN_14g02600	hypothetical protein
gene-BCIN_14g03020	28.039	211.114	-2.9125	0.00031249	0.018047	NC_037323.1	1150039	1150994	798	BCIN_14g03020	hypothetical protein
gene-BCIN_14g03180	415.711	1474.11	-1.8262	5.07e-05	0.0051842	NC_037323.1	1205552	1206940	1252	BCIN_14g03180	hypothetical protein
gene-BCIN_14g03200	1377.94	250.882	2.4574	4.21e-10	5.11e-07	NC_037323.1	1212822	1215238	2363	BCIN_14g03200	hypothetical protein
gene-BCIN_14g03210	1796.88	492.177	1.8682	8.26e-07	0.00018512	NC_037323.1	1216444	1217845	1222	BCIN_14g03210	hypothetical protein
gene-BCIN_14g03270	5942.94	41733.8	-2.812	7.6e-06	0.0011822	NC_037323.1	1234673	1239467	4469	BCIN_14g03270	hypothetical protein
gene-BCIN_14g03430	799.999	1893.57	-1.243	0.00051172	0.02479	NC_037323.1	1316487	1318008	1522	BCIN_14g03430	hypothetical protein
gene-BCIN_14g04260	1185.48	4008.81	-1.7577	6.17e-07	0.0001526	NC_037323.1	1674306	1675743	1366	Bcgas2	Bcgas2
gene-BCIN_14g04420	1878.7	423.837	2.1482	0.00044649	0.022562	NC_037323.1	1732123	1734057	1727	BCIN_14g04420	hypothetical protein
gene-BCIN_14g04430	668.988	168.537	1.9889	8.55e-07	0.00018512	NC_037323.1	1734254	1736920	2527	BCIN_14g04430	hypothetical protein
gene-BCIN_14g04550	1016.97	2395.65	-1.2361	0.00057279	0.026761	NC_037323.1	1776530	1781186	4292	BCIN_14g04550	hypothetical protein
gene-BCIN_14g04740	118.919	315.807	-1.4091	0.0004681	0.023172	NC_037323.1	1831975	1833745	1703	BCIN_14g04740	hypothetical protein
gene-BCIN_14g04870	8310.24	3194.62	1.3792	5.1e-05	0.0051842	NC_037323.1	1865179	1866464	1236	Bcphb1	Bcphb1
gene-BCIN_14g05390	1482.35	3531.68	-1.2525	0.00040576	0.021304	NC_037323.1	2057254	2058759	1351	BCIN_14g05390	hypothetical protein
gene-BCIN_15g00230	3834.78	836.086	2.1974	9.6e-09	5.47e-06	NC_037324.1	107584	109117	1271	BCIN_15g00230	hypothetical protein
gene-BCIN_15g00270	5554.4	988.304	2.4906	2.55e-07	8.22e-05	NC_037324.1	117766	120803	2857	BcmfsM2	BcmfsM2
gene-BCIN_15g00280	2044.41	4572.42	-1.1613	0.0011397	0.042552	NC_037324.1	121040	128834	7743	Bcrim15	Bcrim15
gene-BCIN_15g00520	5.05745	504.531	-6.6404	0.0001444	0.010614	NC_037324.1	210606	211479	763	BcekdA	BcekdA
gene-BCIN_15g00550	254.432	91.9107	1.469	0.00050356	0.024626	NC_037324.1	218436	219349	864	BCIN_15g00550	hypothetical protein
gene-BCIN_15g01070	1522.23	602.528	1.3371	0.00034457	0.019258	NC_037324.1	400534	401335	618	BCIN_15g01070	hypothetical protein
gene-BCIN_15g01130	10090.2	1751.46	2.5263	3.81e-07	0.00010734	NC_037324.1	418873	422338	3137	BCIN_15g01130	hypothetical protein
gene-BCIN_15g01730	1747.94	548.423	1.6723	8.35e-06	0.0012343	NC_037324.1	616878	618992	1810	BCIN_15g01730	hypothetical protein
gene-BCIN_15g02400	6544.04	1735.27	1.915	2.1e-06	0.00039731	NC_037324.1	846832	848901	1777	Bcbas1	Bcbas1
gene-BCIN_15g03040	955.799	401.17	1.2525	0.00093525	0.037559	NC_037324.1	1064200	1065791	1541	BCIN_15g03040	hypothetical protein
gene-BCIN_15g03170	36.057	128.826	-1.8371	0.00039842	0.0211	NC_037324.1	1102800	1104637	1569	BCIN_15g03170	hypothetical protein
gene-BCIN_15g03980	4.43512	222.901	-5.6513	3.26e-22	3.95e-18	NC_037324.1	1393940	1395001	882	BCIN_15g03980	hypothetical protein
gene-BCIN_15g03990	3.39216	293.936	-6.4372	1.18e-07	3.97e-05	NC_037324.1	1397095	1398380	1134	BCIN_15g03990	hypothetical protein
gene-BCIN_15g04010	74.6288	555.07	-2.8949	8.83e-06	0.0012749	NC_037324.1	1400028	1401127	783	BCIN_15g04010	hypothetical protein
gene-BCIN_15g04190	4511.37	1753.93	1.363	0.00012975	0.0099597	NC_037324.1	1454136	1456223	1849	BCIN_15g04190	hypothetical protein
gene-BCIN_15g04320	332.418	833.404	-1.326	0.00033426	0.018907	NC_037324.1	1490725	1493087	2158	BCIN_15g04320	hypothetical protein
gene-BCIN_15g04430	531.491	1779.58	-1.7434	0.0011844	0.043127	NC_037324.1	1527534	1529160	1566	BCIN_15g04430	hypothetical protein
gene-BCIN_15g04460	91.6088	283.08	-1.6277	7.8e-05	0.007109	NC_037324.1	1535352	1538133	2587	BCIN_15g04460	hypothetical protein
gene-BCIN_15g04550	859.152	347.391	1.3064	0.00035698	0.019502	NC_037324.1	1564579	1566182	1604	BCIN_15g04550	hypothetical protein
gene-BCIN_15g04970	29452.5	12828.2	1.1991	0.00044295	0.022562	NC_037324.1	1669374	1672361	2275	Bcpgi1	Bcpgi1
gene-BCIN_15g05120	1041.29	3126.99	-1.5864	0.00036717	0.019704	NC_037324.1	1725242	1727078	1726	BCIN_15g05120	hypothetical protein
gene-BCIN_15g05690	517.332	93.4973	2.4681	4.75e-10	5.23e-07	NC_037324.1	1993425	1994649	1132	BCIN_15g05690	hypothetical protein
gene-BCIN_16g00060	215.063	1941.47	-3.1743	1.37e-06	0.00028562	NC_037325.1	102185	102945	643	BCIN_16g00060	hypothetical protein
gene-BCIN_16g00220	20.6341	89.2775	-2.1133	0.00028601	0.016968	NC_037325.1	161692	163217	1445	BCIN_16g00220	hypothetical protein
gene-BCIN_16g00230	472.926	1728.83	-1.8701	4.27e-05	0.0045818	NC_037325.1	163501	165240	1458	BCIN_16g00230	hypothetical protein
gene-BCIN_16g00630	21101.4	6603.73	1.676	1.55e-06	0.00030856	NC_037325.1	281658	284987	2522	Bcpck1	Bcpck1
gene-BCIN_16g00810	927.085	3896.98	-2.0716	4.39e-05	0.004627	NC_037325.1	354270	355491	1157	BCIN_16g00810	hypothetical protein
gene-BCIN_16g00820	4927.77	2038.74	1.2733	0.00033604	0.018907	NC_037325.1	359520	362628	3109	BCIN_16g00820	hypothetical protein
gene-BCIN_16g00930	13683.7	50184	-1.8748	1e-07	3.68e-05	NC_037325.1	387978	390001	2024	CND3	CND3
gene-BCIN_16g01040	644.245	168.462	1.9352	0.0010101	0.039391	NC_037325.1	428082	429610	1479	BCIN_16g01040	hypothetical protein
gene-BCIN_16g01510	345.483	931.319	-1.4307	0.00014312	0.010591	NC_037325.1	621259	623833	2165	BCIN_16g01510	hypothetical protein
gene-BCIN_16g02090	333.666	986.631	-1.5641	1.63e-05	0.002002	NC_037325.1	829589	832708	2865	Bcltf2	Bcltf2
gene-BCIN_16g02840	134.359	19.218	2.8056	4.41e-07	0.00011603	NC_037325.1	1103561	1105195	1436	BCIN_16g02840	hypothetical protein
gene-BCIN_16g04300	3436.08	1459.96	1.2348	0.0002956	0.017319	NC_037325.1	1564102	1564872	495	Bctom7	Bctom7
gene-BCIN_16g04990	5703.36	14444.7	-1.3407	0.0001212	0.0096969	NC_037325.1	1833595	1835345	1751	BCIN_16g04990	hypothetical protein
gene-BCIN_16g05150	245.143	66.075	1.8914	5.56e-05	0.0054975	NC_037325.1	1906472	1907696	1177	BCIN_16g05150	hypothetical protein
gene-BCIN_16g05160	384.201	89.7915	2.0972	0.00057819	0.026867	NC_037325.1	1908160	1910746	2587	BCIN_16g05160	hypothetical protein
gene-BCIN_17g00060	158.204	417.379	-1.3996	0.0003738	0.019971	NC_037326.1	24241	26409	2120	BCIN_17g00060	hypothetical protein
gene-BCIN_17g00070	679.445	1827.18	-1.4272	5.7e-05	0.0055318	NC_037326.1	49678	53690	3789	BCIN_17g00070	hypothetical protein
gene-BCIN_17g00230	311.68	715.097	-1.1981	0.0011468	0.042552	NC_037326.1	226040	229461	3298	BCIN_17g00230	hypothetical protein
