# Supplementary material for: Membrane Protein Bcest Is Involved in Hyphal Growth, Virulence and Stress Tolerance of Botrytis cinerea
Source: Microorganisms. 2023 May 6;11(5):1225. doi: 10.3390/microorganisms11051225 (PMC10221684; doi:10.3390/microorganisms11051225)
Supplement: Supplementary file 1 [file microorganisms-11-01225-s001.zip › Table S4 Genes and primers used for qRT-PCR.XLSX]

## Sheet: Sheet1
Gene ID	Primer	Sequence (5'-3')	Amplicon Length	Temperature of Annealing	Temperature of Melting	Amplification Efficiency(%)	Relevant Characteristics
Bcin14g02370	Bccyc1-F	ATACACCGATGCCAACAAGC	116bp	58.9	82.02	103.452	Bcin14g02370 for qPCR
	Bccyc1-R	TCAATCCACCGAAAGCCATC		58.3
Bcin10g01030	Bcprx9-F	TGTTCCAGCAGCTTTCAGTC	259bp	58.4	85.33	102.729	Bcin10g01030 for qPCR
	Bcprx9-R	TCTCTTGCTTCGGTTTGTGC		59.1
Bcin07g05140	Bchsp60-F	GGCCGTTGTTGAGTTTTTGC	268bp	59.1	83.49	97.181	Bcin07g05140 for qPCR
	Bchsp60-R	TTCCACCTTTTGCGACTTGG		59
Bcin01g07330	Bcpg5-F	GCGTTGCCATCTCCAAATTC	107bp	58.1	80.37	93.993	Bcin01g07330 for qPCR
	Bcpg5-R	TGTCCAATCGGTGCAAGAAC		58.8
Bcin03g08050	Bcpks13-F	AGTGAACAATGCGAGGCAAC	149bp	59.4	82.81	107.309	Bcin03g08050 for qPCR
	Bcpks13-R	TGCTTGGTGGAATCAACAGC		59
Bcin14g04260	Bcgas2-F	AGCGTGCGATTGAGTACAAC	180bp	58.9	83.91	92.485	Bcin14g04260 for qPCR
	Bcgas2-R	TTCCGAGCCATTCATCAACC		58.3
Bcin03g00480	Bcxyn11A-F	TGGAAAAGGATGGGCTGTTG	240bp	58.4	86.06	90.83	Bcin03g00480 for qPCR
	Bcxyn11A-R	ACGGAAGGTTGGTTTGTACG		58.4
Bcin11g02040	Bcuga2-F	TGTGGCAAAGTTGTGTTCCG	178bp	59.5	83.86	99.009	Bcin11g02040 for qPCR
	Bcuga2-R	AGATTGTACGTAGACCCGGTTG		59.8
Bcin01g02560	Bccdc14-F	ACTGCCAACGAGATCATTGC	240bp	58.9	84.23	96.041	Bcin01g02560 for qPCR
	Bccdc14-R	AAGCGGGGTTCTTTGATTGC		59.4
Bcactin	Bcactin-F	CTCTATTCAAGCCGTCCTCTCC	162bp	59.38	85.56	89.51	Reference gene for Qpcr
	Bcactin-R	TAATCAGTCAAATCACGACCAGC		57.4
